# Supplementary material for: Metamorphosis-related changes in the free fatty acid profiles of Sarcophaga (Liopygia) argyrostoma (Robineau-Desvoidy, 1830)
Source: Sci Rep. 2020 Oct 15;10:17337. doi: 10.1038/s41598-020-74475-1 (PMC7562915; doi:10.1038/s41598-020-74475-1)
Supplement: Supplementary file 2 — Supplementary Table S1. [file 41598_2020_74475_MOESM2_ESM.xlsx]

## Sheet: Title page
Metamorphosis-related changes in the free fatty acid profiles of Sarcophaga (Liopygia) argyrostoma (Robineau-Desvoidy, 1830)
Changes in the free fatty acid profiles of Sarcophaga argyrostoma
Agata Kaczmarek1*, Anna Katarzyna Wrońska1, Michalina Kazek1, Mieczysława Irena Boguś1,2
1 Witold Stefański Institute of Parasitology, Polish Academy of Sciences, Warsaw, Poland
2 Biomibo, Warsaw, Poland
* Corresponding author
Agata Kaczmarek, Witold Stefański Institute of Parasitology, Polish Academy of Sciences, Twarda 51/55, 00-818 Warsaw, Poland
E-mail: aga_kaczm@twarda.pan.pl

## Sheet: FFA
	FFA content [μg/g of insect body or structure±SD]	larvae									pupae									imago
		I extract			II extract			III extract			I exract			II extract			III extract			I exract			II extract			III extract
	C5:0	0.126552	0.149762	0.163588										0.0148257	0.0220351	0.0247857	0.00563265	0.0156328	0.0170724				0.707946	0.75295	0.735216	0.184771	0.24684	0.2055
	C6:0	0.0276933	0.0408549	0.0331782	0.199859	0.201954	0.199783	0.273478	0.386173	0.386238	0.300447	0.283581	0.316007	0.153088	0.181019	0.176609	0.199233	0.24123	0.230264	0.898574	0.93218	1.13236	0.776047	0.744161	0.871481	1.01283	1.19379	1.23475
	C7:0				0.0494699	0.0625412	0.0558962	0.0612744	0.0556548	0.0542533				0.0290738	0.03112	0.0324496	0.0311813	0.0358709	0.0350244	0.0607991	0.0483367	0.304426	0.438868	0.545751	0.508422	0.279975	0.326229	0.316354
	C8:0	0.320604	0.225325	0.281471	0.105045	0.128453	0.128025	0.132867	0.146934	0.1484	0.176839	0.101405	0.106587	0.0607273	0.0575798	0.0822399	0.0581056	0.0667133	0.053191	0.359988	0.905995	0.817984	0.32875	0.43737	0.423068	0.312515	0.424662	0.421122
	C9:0	0.504482	0.496486	0.484518	0.322023	0.325185	0.340584	0.437663	0.456812	0.459255	0.176983	0.164671	0.200365	0.150882	0.189038	0.171446	0.166256	0.200139	0.182292	0.74241	0.799963	0.742398	1.1334	1.24948	1.1864	1.03965	1.18499	1.21254
	C10:0	0.0604741	0.061075	0.0662728	0.0399555	0.0494996	0.047253	0.050335	0.0471861	0.0468367	0.0333067	0.0146776	0.0214946	0.0301853	0.0443987	0.0454878	0.0227806	0.0349442	0.0240254	0.13207	0.195458	0.146125	0.180876	0.214862	0.246356	0.209569	0.316466	0.284842
	C11:0	0.0454449	0.0426661	0.0416419				0.0340745	0.0389344	0.035425										0.180142	0.170613	0.19648	2.16763	2.38859	2.43279	2.9187	3.2807	3.16623
	C12:1																									0.884757	0.879025	0.985969
	C12:0	0.216228	0.203426	0.212882	0.265292	0.286597	0.294021	0.341846	0.362241	0.366284	0.057421	0.0562073	0.0633317	0.142966	0.165461	0.162945	0.093723	0.0809909	0.106305	1.81428	1.50872	1.37242	1.51195	1.55691	1.60144	2.63022	2.87165	2.87114
	C13:0	0.0244989	0.0274156	0.0228312	0.0210591	0.0271797	0.0248212	0.0165268	0.0174217	0.0262179				0.0148007	0.0199983	0.0454897				0.0748598	0.0666264	0.0551409	0.174672	0.150793	0.153642	0.206234	0.303804	0.29567
	C14:1	0.18426	0.219413	0.208353	1.40502	1.48987	1.54005	1.85846	2.00125	1.98035				0.0846977	0.121853	0.110186	0.105073	0.0864537	0.121485	3.23973	3.22729	3.19461	11.0094	12.2418	11.9928	20.5859	22.4168	22.5891
	C14:0	0.662494	0.681072	0.660231	3.08492	3.2255	3.21443	4.14988	4.30646	4.31338	0.214256	0.227998	0.204093	1.18781	1.31377	1.34642	0.737248	0.762483	0.763515	5.59104	5.67635	5.57536	18.7381	19.9439	19.769	39.6684	42.1013	41.8696
	C15:1	0.0532714	0.0431817	0.0493407	0.227078	0.250437	0.20242	0.27391	0.33573	0.262464				0.0311645	0.0366215	0.0480608	0.0232027	0.0102839	0.0178055	0.567435	0.676131	0.583184	1.778	1.80266	1.81614	3.97778	4.16525	4.13065
	C15:0	0.143027	0.147889	0.156786	0.366581	0.386946	0.398382	0.457195	0.475648	0.486227	0.0422858	0.0482632	0.0506241	0.237108	0.271607	0.247612	0.193703	0.207862	0.177131	1.20876	1.23103	1.15779	4.02404	4.36797	4.29602	9.53361	10.1734	10.107
	C16:1	1.69373	1.65134	1.67686	38.2091	38.6388	42.8712	51.1168	58.2639	58.3691	0.750704	0.786633	0.777435	7.06646	7.78269	8.19868	9.6718	9.89644	10.0847	88.7627	92.2794	91.2065	364.432	402.327	390.38	917.106	911.376	922.428
	C16:0	9.05033	9.04605	9.0137	24.7474	24.7698	24.7371	32.57	33.6561	33.4629	2.40175	2.51082	2.50763	12.3467	13.2967	13.4133	11.4597	11.7714	11.8641	62.3934	63.2811	62.3901	248.353	249.429	248.511	645.804	633.255	641.921
	C17:1	0.210241	0.208268	0.206244	0.12138	1.50794	1.47241	1.93398	1.93674	1.94427	0.0631433	0.0473723	0.0438858	0.269488	0.336985	0.325099	0.264873	0.251859	0.257029	4.11948	4.4001	4.57392	22.4603	21.4643	21.3652	51.8465	41.2864	51.2438
	C17:0	0.31784	0.350652	0.334057	0.470098	0.46645	0.490971	0.415224	0.426731	0.434041	0.0531355	0.0543988	0.0776786	0.3659	0.409984	0.401229	0.220682	0.290761	0.296634	0.982162	1.21482	1.26108	4.75297	4.72755	4.80617	11.6223	11.6603	11.8302
	C18:3																									13.5945	14.7554	14.264
	C18:2	0.32273	0.281746	0.252476	1.72252	1.73886	1.38416	1.31701	1.78171	1.45866	0.122835	0.0859398	0.0999746	0.89768	0.894664	0.913702	2.69198	2.80422	3.37578	4.09815	3.56462	4.57307	8.71288	8.84098	7.93512	28.4581	23.7304	24.0536
	C18:1	13.6109	13.9404	13.7797	61.4109	54.2705	74.7023	85.8411	62.2582	84.091	3.58154	3.72057	3.69004	26.1497	27.8323	28.2699	30.0725	30.7203	30.5846	147.734	167.172	148.165	792.734	708.231	709.566	1861.93	1883.44	1873.4
	C18:0	4.95275	4.85344	4.96989	7.29737	7.27154	7.5432	6.11534	6.31017	6.18285	1.14631	1.15072	1.21193	4.78704	5.11523	5.15136	2.88949	3.01424	3.0562	6.74621	6.8843	7.03112	24.6578	24.4385	26.6072	69.2589	66.7222	66.565
	C19:1	0.0729918	0.07624	0.0896656	0.118589	0.137834	0.149716	0.111844	0.119844	0.124189													1.61393	1.71071	1.61562	3.70429	3.83987	3.77017
	C19:0	0.0579516	0.0516764	0.0553349	0.0934439	0.0987759	0.107415	0.0602649	0.0626915	0.0673644													0.320167	0.189043	0.287944	0.91119	0.562763	0.718169
	C20:4				1.44984	1.43682	1.39508	1.97363	1.98596	1.98365							1.17027	1.25901	1.28008				14.0483	14.2191	14.1259	43.4782	42.09	42.8464
	C20:5				0.478753	0.532314	0.523869	0.740058	0.760304	0.736636							0.71239	0.729795	0.790575				18.1812	18.0891	17.4077	60.4238	60.2332	61.3832
	C20:3	0.0387434	0.0435984	0.0417243	0.172609	0.164413	0.232663	0.270766	0.228348	0.26449				0.208354	0.227067	0.248924				0.457416	1.28958	1.42678	0.858407	1.52466	1.55388	3.7991	3.75912	3.84652
	C20:1	0.440115	0.437587	0.515311	0.443558	0.409309	0.522106	0.309851	0.305647	0.271896				0.374116	0.350362	0.32093				0.684952	0.717369	0.284147	1.68809	1.48469	1.41236	3.22912	4.80205	4.75396
	C20:0	0.210666	0.169715	0.208251	0.298254	0.285698	0.290414	0.2945	0.290038	0.250451	0.277174	0.228625	0.237623	0.42743	0.482714	0.445172	0.248419	0.314262	0.267565	0.554603	0.831497	0.690286	1.45633	2.20351	1.9705	4.26984	5.22362	5.48693
	C22:0	0.582288	0.586505	0.605238	0.738797	0.760974	0.770765	0.492605	0.485948	0.498668	0.39029	0.29044	0.290587	0.7311	0.859736	0.852997	0.473883	0.59653	0.572107	0.920652	1.25914	1.18997	1.28679	1.4587	1.50658	2.36276	2.46996	2.49594
	C23:0				0.267927	0.271412	0.271204	0.159854	0.12831	0.191045
	C24:0	0.772361	0.811797	0.884264	1.0325	1.08219	1.14683	0.690226	0.673638	0.688249	0.185203	0.177157	0.23135	0.929417	1.03218	0.977284	0.564044	0.629249	0.706801	1.28205	1.35753	1.39294	1.77144	1.90623	1.8956	2.70055	3.59906	3.63664
	C25:0	0.0925145	0.0867193	0.0876672	0.117507	0.114689	0.14347	0.0496722	0.0463895	0.0400592
	C26:0	0.532272	0.583065	0.578028	0.761032	0.776408	0.796397	0.482314	0.486992	0.498045				0.847248	0.912089	0.870631				1.08483	1.33071	1.42901	1.02714	1.13854	1.14603
	C28:0													0.604772	0.819994	0.814854

## Sheet: glycerol and cholesterol
	sterol content [μg/g of insect body±SD]	larvae									pupae									imago
		I exract			II extract			III extract			I exract			II extract			III extract			I exract			II extract			III extract
	glycerol	0.181736	0.191916	0.195557	2.76153	2.84889	3.0109	29.6467	30.6323	30.8294	0.0486546	0.0499761	0.0445198	0.237829	0.274714	0.292256	0.184688	0.219006	0.202937	0.342333	0.313126	0.403135	24.1448	25.3473	25.5461	89.8949	95.2825	95.1343
	cholesterol	2.56575	2.48558	2.55043	2.00734	1.99515	1.97703	2.93925	2.97633	2.95717	1.6478	1.67475	1.72419	5.71112	6.07095	5.98242	5.40359	5.77395	5.85178	5.70924	5.87232	5.81082	27.4816	26.7899	28.1054	92.085	93.035	91.8621
